# Supplementary material for: Co-circulation of different A. phagocytophilum variants within cattle herds and possible reservoir role for cattle
Source: Parasit Vectors. 2018 Mar 9;11:163. doi: 10.1186/s13071-018-2661-7 (PMC5845262; doi:10.1186/s13071-018-2661-7)
Supplement: Supplementary file 1 — DNA samples from Chastagner et al. [9] used for the alignments. The available sequences for each locus are indicated by an “X”. (XLSX 12 kb) [file 13071_2018_2661_MOESM1_ESM.xlsx]

## Sheet: Feuil1
					Additional file 1: Table S1. DNA samples from Chastagner et al. [9] used for the alignments. The available sequences for each locus are indicated by an “X”.
Sequence_id	Species	Geographical origin	typA	ctrA	msp4	pleD	recG	polA
BL-HO-02	HORSE	Belgium	X	X	X	X		X
Bov_10179	CATTLE	France	X	X	X	X	X	X
BR-BO-03	CATTLE	France	X	X	X	X	X	X
BR-BO-04	CATTLE	France	X	X	X	X	X	X
BR-BO-06	CATTLE	France	X	X	X	X	X	X
BR-BO-07	CATTLE	France	X	X	X	X	X	X
BR-BO-19	CATTLE	France	X	X	X	X	X	X
BR-BO-20	CATTLE	France	X	X	X	X	X	X
BR-BO-21	CATTLE	France	X	X	X	X	X	X
BR-BO-22	CATTLE	France	X	X	X	X	X	X
BR-BO-23	CATTLE	France	X	X	X	X	X	X
BR-BO-24	CATTLE	France	X	X	X	X	X	X
BR-BO-25	CATTLE	France	X	X	X	X	X	X
BR-BO-26	CATTLE	France	X	X	X	X	X	X
BR-BO-27	CATTLE	France	X	X	X	X	X	X
BR-BO-29	CATTLE	France	X	X	X	X	X	X
BR-BO-35	CATTLE	France	X	X	X	X	X	X
BR-BO-36	CATTLE	France	X	X	X	X	X	X
BR-BO-38	CATTLE	France	X	X	X	X	X	X
BR-BO-48	CATTLE	France	X	X	X	X	X	X
BR-BO-51	CATTLE	France	X	X	X	X	X	X
BR-BO-56	CATTLE	France	X	X	X	X	X	X
CE-BO-01	CATTLE	France	X	X	X	X	X	X
CE-BO-03	CATTLE	France	X	X	X	X	X	X
FC-BO-01	CATTLE	France	X	X	X	X	X	X
FC-BO-02	CATTLE	France	X	X	X	X	X	X
IF-HO-02	HORSE	France	X	X	X
IF-HO-04	HORSE	France	X	X	X	X	X	X
IF-HO-08	HORSE	France	X	X	X	X	X	X
IF-HO-10	HORSE	France	X	X	X	X
IF-HO-11	HORSE	France	X	X	X	X
MP-CH-06	ROE DEER	France	X	X	X
MP-CH-26	ROE DEER	France	X	X	X			X
MP-CH-34	ROE DEER	France	X	X	X
MP-CH-58	ROE DEER	France	X	X	X			X
MP-CH-64	ROE DEER	France	X	X	X
NO-BO-01	CATTLE	France	X	X	X
NO-BO-02	CATTLE	France	X	X	X
NO-BO-03	CATTLE	France	X	X	X
NO-BO-04	CATTLE	France	X	X	X
NO-BO-06	CATTLE	France	X	X	X
NO-BO-07	CATTLE	France	X	X	X
NO-BO-22	CATTLE	France	X	X	X
NO-BO-24	CATTLE	France	X	X	X
NO-BO-25	CATTLE	France	X	X	X
NO-BO-26	CATTLE	France	X	X	X
NO-BO-27	CATTLE	France	X	X	X
PL-BO-01	CATTLE	France	X	X	X
PL-BO-02	CATTLE	France	X	X	X
PL-BO-03	CATTLE	France	X	X	X
RA-BO-01	CATTLE	France	X	X	X
RA-DO-01	DOG	France	X	X	X		X	X
RA-DO-02	DOG	France	X	X	X		X	X
RA-DO-03	DOG	France	X	X	X		X
RA-HO-03	HORSE	France	X	X	X		X	X
RA-HO-05	HORSE	France	X	X	X			X
CRT	TICK	USA	X	X	X	X		X
str._Dog2	DOG	USA	X	X	X	X	X	X
HGE1	HUMAN	USA	X	X	X	X		X
str._HZ	HUMAN	USA	X	X	X	X	X	X
str._JM	RODENT	USA	X	X	X	X	X	X
str._Norway_variant_2	SHEEP	Norway	X	X	X	X	X	X
str._Webster	HUMAN	USA	X	X	X	X	X	X
